# Supplementary material for: Genome-wide analysis for the melatonin trait associated genes and SNPs in dairy goat (Capra hircus) as the molecular breeding markers
Source: Front Genet. 2023 Mar 20;14:1118367. doi: 10.3389/fgene.2023.1118367 (PMC10067595; doi:10.3389/fgene.2023.1118367)
Supplement: Supplementary file 1 [file Table1.xlsx]

## Sheet: sheet1
Chrom	Start	End	Length(bp)
1	1636276	1645194	8919
1	7006062	7019637	13576
1	8382970	8391829	8860
1	8723569	8793391	69823
1	9130187	9144138	13952
1	9603349	9635938	32590
1	19861103	19935919	74817
1	21643988	21648275	4288
1	21847991	21943830	95840
1	22150779	22165857	15079
1	23485398	23509915	24518
1	24870502	24900869	30368
1	27881823	27899162	17340
1	50237536	50363685	126150
1	53140381	53173473	33093
1	53244815	53263046	18232
1	53373161	53391029	17869
1	54622143	54632707	10565
1	55701032	55767319	66288
1	71129112	71143099	13988
1	75003073	75039235	36163
1	81279509	81381192	101684
1	81640284	81832892	192609
1	90147006	90153490	6485
1	95580300	95590463	10164
1	97815590	97853949	38360
1	105912487	105950861	38375
1	107115774	107149227	33454
1	112872003	112886534	14532
1	116468538	116526570	58033
1	118541716	118578831	37116
1	120858042	120866784	8743
1	120914367	120935423	21057
1	126131418	126169372	37955
1	133699804	133702854	3051
1	133715918	133725124	9207
1	138000483	138026648	26166
1	138312242	138315497	3256
1	142669529	142690601	21073
1	149340270	149375028	34759
1	156466024	156533383	67360
1	156763731	156953181	189451
2	1866630	1872891	6262
2	2886569	2915961	29393
2	7456816	7463115	6300
2	8674396	8700241	25846
2	9134870	9262252	127383
2	9826649	9829406	2758
2	17994455	18075372	80918
2	18199014	18236288	37275
2	19507834	19543317	35484
2	38510715	38604546	93832
2	49265816	49267325	1510
2	51351582	51450219	98638
2	68439568	68456358	16791
2	80337178	80382239	45062
2	82453842	82468184	14343
2	91437101	91540348	103248
2	91877739	91984408	106670
2	92426948	92457359	30412
2	93839918	93868716	28799
2	96413605	96500590	86986
2	97387687	97420429	32743
2	121807111	121810319	3209
2	132309500	132323046	13547
2	134543459	134579344	35886
2	135191840	135213289	21450
2	135913586	135919416	5831
3	2417958	2453606	35649
3	2476599	2497756	21158
3	11735851	11742808	6958
3	14123818	14175836	52019
3	17901600	17910686	9087
3	31234525	31302865	68341
3	36099411	36118489	19079
3	37140166	37172019	31854
3	42438963	42449993	11031
3	61515118	61525082	9965
3	62242756	62317247	74492
3	63292895	63326429	33535
3	72046024	72094938	48915
3	88855558	88866136	10579
3	105819014	105856353	37340
3	107715543	107718252	2710
3	107953674	108106797	153124
3	108151989	108267819	115831
3	108860002	108874289	14288
3	112487542	112520203	32662
3	116409159	116440281	31123
4	199373	202751	3379
4	10510636	10595075	84440
4	12913717	12940066	26350
4	17009024	17028124	19101
4	18026862	18050960	24099
4	22289740	22297854	8115
4	42587581	42625482	37902
4	42889214	42970496	81283
4	43397184	43428158	30975
4	45722902	45779752	56851
4	49128027	49163293	35267
4	49256909	49321041	64133
4	54642217	54644107	1891
4	56812775	56837072	24298
4	61231373	61247895	16523
4	63385177	63424952	39776
4	67589428	67590646	1219
4	72480676	72483567	2892
4	76862760	76876459	13700
4	77055259	77065609	10351
4	77101817	77143954	42138
4	80169980	80188341	18362
4	83879930	83900378	20449
4	85799058	85833000	33943
4	85886733	85929624	42892
4	88135062	88151588	16527
4	89334270	89337649	3380
4	89617185	89654103	36919
4	95420472	95615811	195340
4	105634366	105648659	14294
4	113174628	113181981	7354
4	115916172	115935936	19765
4	116997149	117178756	181608
4	120282768	120307781	25014
5	1019450	1262743	243294
5	1391989	1457742	65754
5	1716490	1737170	20681
5	1790758	1818188	27431
5	1843158	1895590	52433
5	2052973	2060632	7660
5	6075272	6085295	10024
5	11732313	11740905	8593
5	15527834	15543197	15364
5	17953645	18042645	89001
5	18055790	18098415	42626
5	19341303	19393253	51951
5	26933694	26947058	13365
5	28260690	28292675	31986
5	32188683	32194161	5479
5	35170729	35218147	47419
5	35556221	35670788	114568
5	35966659	36059625	92967
5	36232240	36248135	15896
5	39192108	39287586	95479
5	40558481	40603186	44706
5	40960190	40986038	25849
5	41865166	41871438	6273
5	41902526	41906016	3491
5	44447651	44467112	19462
5	50008999	50013184	4186
5	50015361	50016986	1626
5	53117367	53652090	534724
5	60834325	60875567	41243
5	63550664	63555233	4570
5	65195630	65198420	2791
5	65997540	66004102	6563
5	89020492	89029980	9489
5	97346470	97386749	40280
5	98371526	98377194	5669
5	99513256	99514670	1415
5	103474327	103555764	81438
5	115993793	115996812	3020
5	118134306	118165866	31561
5	118322752	118350889	28138
6	1553259	1564655	11397
6	4842660	4848505	5846
6	7203673	7208873	5201
6	10887153	10901807	14655
6	11293333	11347634	54302
6	16650231	16687643	37413
6	17835143	17889470	54328
6	18560687	18573522	12836
6	19178130	19184334	6205
6	19940469	19952966	12498
6	20110566	20215077	104512
6	34157521	34158863	1343
6	35500160	35503375	3216
6	39913475	39922523	9049
6	40493078	40587235	94158
6	43800417	43876109	75693
6	48119229	48138727	19499
6	48187099	48208525	21427
6	50995436	51001191	5756
6	52837758	52864821	27064
6	52865593	52868357	2765
6	71495884	71509343	13460
6	71676901	71742079	65179
6	72326095	72329103	3009
6	72973419	73020140	46722
6	84455201	84462317	7117
6	85873751	86014441	140691
6	89669620	89674807	5188
6	90217800	90235033	17234
6	90856211	90895413	39203
6	91686209	91705016	18808
6	92408074	92409566	1493
6	93780835	93787858	7024
6	94730444	94833906	103463
6	96169620	96171233	1614
6	109179676	109196134	16459
6	113028283	113039739	11457
6	113094583	113097720	3138
6	113838231	113870130	31900
6	113990630	114032189	41560
6	114048995	114062203	13209
6	114080761	114145780	65020
6	114253885	114377755	123871
6	114535245	114621181	85937
6	114679109	114774972	95864
6	114900143	114915667	15525
6	115449515	115475757	26243
6	116245880	116250759	4880
7	763396	775361	11966
7	1123907	1149432	25526
7	2643641	2677906	34266
7	2819932	2859124	39193
7	8050316	8203607	153292
7	15620629	15786739	166111
7	16174493	16199716	25224
7	19866983	19899298	32316
7	20575943	20594146	18204
7	24249017	24254715	5699
7	31275770	31297297	21528
7	31467627	31508165	40539
7	31689053	31728095	39043
7	32875453	32877844	2392
7	36693796	36695019	1224
7	38090109	38165514	75406
7	38624765	38665272	40508
7	39054113	39071040	16928
7	39899612	39905435	5824
7	40594046	40639415	45370
7	41121067	41148868	27802
7	41509534	41583951	74418
7	41665266	41670134	4869
7	41681833	41706542	24710
7	42247844	42263130	15287
7	43700883	43934557	233675
7	45031735	45050993	19259
7	46262120	46270941	8822
7	52190195	52199158	8964
7	58753929	58931825	177897
7	59370756	59455807	85052
7	61741376	61749723	8348
7	63246238	63274308	28071
7	67546937	67551710	4774
7	69077125	69079110	1986
7	69143020	69147909	4890
7	70246182	70293282	47101
7	77401485	77452440	50956
7	78176262	78184047	7786
7	78794136	78882306	88171
7	80286477	80307995	21519
7	85957203	86004145	46943
7	94656271	94672433	16163
7	94712801	94742306	29506
7	97807250	97833989	26740
7	99194304	99198953	4650
7	100587790	100602257	14468
7	102376415	102396086	19672
7	102487854	102490571	2718
7	102535176	102542273	7098
7	102689737	102927142	237406
7	102938547	103031214	92668
7	103096956	103122451	25496
7	103124264	103128876	4613
7	103279222	103300316	21095
7	103512441	103528580	16140
7	107534967	107538605	3639
8	9019306	9387334	368029
8	10064345	10121286	56942
8	10235742	10251067	15326
8	11076797	11091353	14557
8	15141066	15168842	27777
8	16655702	16665947	10246
8	17051258	17104113	52856
8	26443735	26446573	2839
8	27800235	27824638	24404
8	29675277	29704550	29274
8	30673873	30677718	3846
8	34695370	34697468	2099
8	36286825	36299955	13131
8	37801939	37851800	49862
8	42195544	42202984	7441
8	42314025	42350708	36684
8	43046382	43074425	28044
8	43868268	43882617	14350
8	43939748	44001558	61811
8	44221788	44233771	11984
8	44755451	44764723	9273
8	44834219	44861561	27343
8	45154709	45188903	34195
8	45416874	45481483	64610
8	48779598	48792574	12977
8	53638074	53654085	16012
8	54017169	54031555	14387
8	76589815	76614303	24489
8	77973248	77992341	19094
8	78647959	78671059	23101
8	79218552	79638897	420346
8	86262922	86287791	24870
8	87899287	87907063	7777
8	97744517	97776703	32187
8	100197297	100199916	2620
8	101834872	101838712	3841
8	102126009	102148501	22493
8	102891613	103025979	134367
8	107234606	107254650	20045
8	110415646	110428257	12612
8	111879351	111923261	43911
9	9884169	9886777	2609
9	9887635	9896263	8629
9	10075907	10079450	3544
9	10092889	10118106	25218
9	11418786	11458673	39888
9	12202542	12215258	12717
9	26090201	26112259	22059
9	26677137	26770691	93555
9	44155819	44200647	44829
9	45565512	45569293	3782
9	54563639	54579220	15582
9	57044067	57048546	4480
9	72728749	72735542	6794
9	74269767	74277718	7952
9	74364499	74384144	19646
9	74512669	74516687	4019
9	78092225	78120900	28676
9	90060634	90074643	14010
10	202165	216207	14043
10	655595	661187	5593
10	6945365	6970619	25255
10	10575384	10591598	16215
10	21194407	21197167	2761
10	25945885	25957561	11677
10	26769562	26771276	1715
10	29689702	29701758	12057
10	29917230	30030339	113110
10	30238020	30496872	258853
10	30830521	30855497	24977
10	30970870	31062705	91836
10	31240097	31368129	128033
10	31378612	31649461	270850
10	32308356	32393727	85372
10	32408506	32442640	34135
10	32451882	32547467	95586
10	32605370	32632718	27349
10	32762851	32894765	131915
10	33304799	33329023	24225
10	34026441	34221134	194694
10	35549171	35593817	44647
10	42303210	42352804	49595
10	50464977	50467860	2884
10	53063977	53072576	8600
10	53703906	53738444	34539
10	62722327	62755803	33477
10	62821159	63005360	184202
10	74107162	74111412	4251
10	75251864	75253258	1395
10	79339034	79346492	7459
10	80268955	80308771	39817
10	80495695	80554514	58820
10	80736720	80788945	52226
10	88446295	88529170	82876
10	89138403	89168789	30387
10	91304687	91326374	21688
10	95613194	95614690	1497
10	98790753	98857801	67049
10	99501700	99510625	8926
10	99518401	99523988	5588
10	99634099	99667882	33784
10	99732164	99995256	263093
11	2488011	2496360	8350
11	2802429	2830987	28559
11	2870356	2879306	8951
11	3311322	3350283	38962
11	3413196	3471472	58277
11	3538231	3559084	20854
11	3866638	3892546	25909
11	4643678	4653065	9388
11	4750059	4774110	24052
11	4856119	4866254	10136
11	6359176	6429219	70044
11	6457406	6524086	66681
11	6599170	6617440	18271
11	6663307	6666152	2846
11	6799305	6811534	12230
11	13329059	13462939	133881
11	13909019	13914234	5216
11	19352274	19358788	6515
11	27595281	27620206	24926
11	28317364	28326137	8774
11	28797284	28802127	4844
11	31899204	31916403	17200
11	45845049	45855664	10616
11	46071978	46112386	40409
11	47224689	47228769	4081
11	49145229	49156911	11683
11	49908990	49910616	1627
11	53220247	53248529	28283
11	69228408	69242857	14450
11	70958721	70963714	4994
11	71821120	71970514	149395
11	72100588	72104678	4091
11	72140485	72147647	7163
11	72151688	72153427	1740
11	74998507	75057075	58569
11	76965052	76987260	22209
11	78972381	78975737	3357
11	79869074	79891932	22859
11	81509718	81512033	2316
11	84360964	84373527	12564
11	85283283	85675520	392238
11	88537017	88542887	5871
11	89707640	89714439	6800
11	104028304	104030078	1775
11	105296568	105301865	5298
12	3458863	3489861	30999
12	9915407	10657818	742412
12	11060527	11090769	30243
12	11770972	11847148	76177
12	12962679	13101921	139243
12	15933089	15943975	10887
12	23767518	25338277	1570760
12	34978536	34986945	8410
12	40509683	40537188	27506
12	62972389	62986942	14554
12	85270103	85274093	3991
13	1	227807	227807
13	1869773	1893039	23267
13	2559079	2579338	20260
13	9527916	9552617	24702
13	9676084	9688890	12807
13	9963519	9996796	33278
13	10093303	10139662	46360
13	10400366	10406355	5990
13	10493147	10506284	13138
13	10520195	10527169	6975
13	10763634	10771879	8246
13	11207326	11211341	4016
13	15159956	15173314	13359
13	15270862	15276604	5743
13	15420505	15639064	218560
13	15763387	15819509	56123
13	16072080	16105381	33302
13	19396640	19408452	11813
13	19482752	19486756	4005
13	19590755	19616085	25331
13	20122779	20138880	16102
13	20184985	20194260	9276
13	20265244	20277497	12254
13	20656791	20660481	3691
13	29230602	29242433	11832
13	29387346	29399806	12461
13	35505733	35521643	15911
13	35700684	35704043	3360
13	45472187	45504581	32395
13	46581965	46594992	13028
13	52794227	52801160	6934
13	58243412	58262385	18974
13	58972218	58992774	20557
13	59948995	59959444	10450
13	60162510	60176061	13552
13	60311489	60337713	26225
13	60385629	60392266	6638
13	60741761	60763454	21694
13	60876924	61008988	132065
13	61017817	61054418	36602
13	61079169	61320247	241079
13	61655818	61819138	163321
13	62240479	62262070	21592
13	62497506	62506920	9415
13	62822064	62852172	30109
13	63482430	63530768	48339
13	63543069	63623561	80493
13	64102638	64149548	46911
13	64221279	64328984	107706
13	64646227	64655681	9455
13	64804376	64899502	95127
13	66688035	66694915	6881
13	66865885	66869972	4088
13	74879897	74882118	2222
13	78993924	78997947	4024
13	80425400	80450513	25114
13	80491155	80500177	9023
13	80662725	80695755	33031
14	602112	616232	14121
14	4048294	4053408	5115
14	4491009	4493287	2279
14	18565337	18585466	20130
14	48487503	48546784	59282
14	49426300	49439997	13698
14	49829229	49865664	36436
14	49902159	49915168	13010
14	50522678	50545757	23080
14	52084278	52108414	24137
14	52679843	52727229	47387
14	52796646	52827043	30398
14	54917469	54935868	18400
14	55906011	55922523	16513
14	59499411	59506440	7030
14	66092823	66096084	3262
14	66106318	66108554	2237
14	67324423	67331114	6692
14	71688626	71698978	10353
14	71998801	72008800	10000
14	72039483	72044896	5414
14	72162599	72183751	21153
14	72188636	72357868	169233
14	72824434	72880931	56498
14	73171685	73179097	7413
14	73229734	73271480	41747
14	73319922	73330896	10975
14	73488813	73545730	56918
14	73662986	73817664	154679
14	73843389	73881745	38357
14	74040882	74485433	444552
14	74610890	74637300	26411
14	74682071	74815787	133717
14	75044363	75059199	14837
14	75177377	75202214	24838
14	75206902	75233949	27048
14	88896875	88898078	1204
15	3739938	3742689	2752
15	4989074	4997187	8114
15	9517463	9542517	25055
15	9908128	9922234	14107
15	12591334	12597165	5832
15	18965001	18989426	24426
15	19304418	19311749	7332
15	21298250	21302160	3911
15	21650162	21734639	84478
15	25963155	25965553	2399
15	26612458	26653845	41388
15	29540658	29573399	32742
15	32838953	32843498	4546
15	33472123	33482743	10621
15	33512460	33532084	19625
15	33826340	33892870	66531
15	34024357	34072955	48599
15	35537569	35584612	47044
15	35877189	35882523	5335
15	35892275	35893359	1085
15	37048567	37108643	60077
15	37176873	37204853	27981
15	37317076	37333920	16845
15	37404663	37417225	12563
15	37890898	37894345	3448
15	37931131	37948523	17393
15	38081793	38105579	23787
15	38448901	38462508	13608
15	38713627	38737248	23622
15	41020131	41062404	42274
15	41750212	41811950	61739
15	41876367	41879006	2640
15	41958997	41962892	3896
15	42016189	42028556	12368
15	42095824	42116965	21142
15	42138966	42144764	5799
15	42599992	42610311	10320
15	42720847	42731110	10264
15	43138587	43179236	40650
15	44315594	44322274	6681
15	46101810	46145501	43692
15	46401496	46437298	35803
15	57139730	57173532	33803
15	79740141	79744429	4289
16	1454501	1460708	6208
16	1529440	1542167	12728
16	1602240	1610116	7877
16	2652656	2654848	2193
16	6347880	6351211	3332
16	18385412	18387575	2164
16	25796311	25806976	10666
16	29102649	29122914	20266
16	33518579	33534176	15598
16	43903685	43954206	50522
16	47056126	47070726	14601
16	48293464	48306928	13465
16	49179345	49215721	36377
16	57107082	57113090	6009
16	58879579	58890837	11259
16	59392179	59403658	11480
16	64790292	64839862	49571
16	65457423	65474185	16763
16	71486531	71508615	22085
16	78959655	78966710	7056
17	818074	832338	14265
17	1228134	1247953	19820
17	2308549	2316210	7662
17	2806127	2807917	1791
17	3041628	3085614	43987
17	3109292	3194603	85312
17	3419347	3519149	99803
17	4042639	4057817	15179
17	5983186	5988201	5016
17	7843437	7864207	20771
17	13951345	13953224	1880
17	13957240	13965643	8404
17	15274775	15277724	2950
17	17490551	17495299	4749
17	20201287	20213449	12163
17	20238639	20307171	68533
17	20426039	20482242	56204
17	20571283	20599353	28071
17	21213299	21239735	26437
17	22307650	22339060	31411
17	22343546	22357100	13555
17	22361024	22371073	10050
17	22665128	22679101	13974
17	22846867	22872598	25732
17	22921942	22923978	2037
17	30718562	30743592	25031
17	34355953	34357300	1348
17	34420603	34444768	24166
17	34451178	34454734	3557
17	35328348	35332975	4628
17	46378707	46389357	10651
17	46696914	46857577	160664
17	47295896	47299210	3315
17	50674439	50714214	39776
17	53714740	53778867	64128
17	54301488	54306961	5474
17	56909799	56921711	11913
17	59028721	59037634	8914
17	62701966	62717009	15044
17	62747626	62758163	10538
17	63194456	63238100	43645
17	63261353	63278282	16930
17	63474269	63508472	34204
17	63911485	63965565	54081
17	65941283	65946658	5376
17	66904681	66911883	7203
17	67940874	67973412	32539
17	70461259	70463692	2434
18	2333120	2341417	8298
18	6340312	6351245	10934
18	7299737	7321020	21284
18	14539875	14565120	25246
18	26900159	26904262	4104
18	34489835	34496904	7070
18	40787175	40793697	6523
18	41357490	41366321	8832
18	53920295	53927639	7345
18	59199795	59215576	15782
18	60961764	61000763	39000
18	61067565	61068584	1020
18	61168913	61177100	8188
18	64759483	64761190	1708
18	66066538	66071740	5203
18	66118919	66121750	2832
18	66279741	66285042	5302
18	66427520	66466155	38636
18	66731177	66775490	44314
18	66885332	66905480	20149
19	754447	760621	6175
19	788449	810818	22370
19	988575	993639	5065
19	1027719	1040557	12839
19	1544665	1556131	11467
19	4488814	4492404	3591
19	5432205	5437580	5376
19	5989084	5990310	1227
19	7278348	7279880	1533
19	7367784	7376645	8862
19	7698622	7702374	3753
19	7924451	7925498	1048
19	8004985	8084295	79311
19	8256166	8259883	3718
19	8585238	8586849	1612
19	9193649	9196249	2601
19	11521091	11526099	5009
19	12229895	12411858	181964
19	12577732	12620092	42361
19	14550975	14554277	3303
19	16599254	16612878	13625
19	16788357	16794505	6149
19	17657642	17691031	33390
19	18635309	18651645	16337
19	20261444	20287859	26416
19	21215543	21229740	14198
19	24612773	24746350	133578
19	27993145	28001332	8188
19	35626993	35634156	7164
19	38259948	38280945	20998
19	39397272	39431309	34038
19	40155734	40160621	4888
19	47559933	47611676	51744
19	47819241	47820763	1523
19	47836014	47844154	8141
19	48910759	48933781	23023
19	49360356	49472987	112632
19	49478244	49555411	77168
19	49675213	49704013	28801
19	55219496	55256415	36920
19	56947987	56954366	6380
19	57138138	57146138	8001
19	57647345	57651480	4136
19	58457578	58459235	1658
19	60087349	60348215	260867
19	60684986	60686449	1464
19	61443075	61460798	17724
19	61574433	61613224	38792
19	61707015	61722651	15637
20	505956	513616	7661
20	1225109	1246850	21742
20	1251592	1252877	1286
20	7944891	7964643	19753
20	8084435	8088609	4175
20	9332074	9361332	29259
20	10581855	10605306	23452
20	11653193	11658142	4950
20	12384334	12388329	3996
20	12958103	12959616	1514
20	19267336	19268779	1444
20	23529898	23577198	47301
20	28328711	28355500	26790
20	28357904	28376982	19079
20	28454792	28468084	13293
20	28471184	28475086	3903
20	28488936	28507438	18503
20	28514609	28528255	13647
20	29499293	29520794	21502
20	31239962	31260997	21036
20	31263495	31283604	20110
20	31879602	31893293	13692
20	33103123	33122761	19639
20	33126493	33130643	4151
20	35872080	35879572	7493
20	39170562	39187168	16607
20	40036464	40055826	19363
20	40119571	40132292	12722
20	41526839	41550068	23230
20	42469307	42485414	16108
20	47289946	47308895	18950
20	48865496	48907352	41857
20	50705448	50710251	4804
20	51020685	51035778	15094
20	51091455	51110651	19197
20	51281121	51308083	26963
20	51381600	51385853	4254
20	53552327	53571397	19071
20	53839927	53850946	11020
20	53854815	53857149	2335
20	53909281	54344701	435421
20	54359702	54374784	15083
20	54382041	54383179	1139
20	58202744	58206650	3907
20	59325328	59326485	1158
20	63988924	64007717	18794
20	65779322	65790010	10689
20	67870238	67873700	3463
20	68230822	68234758	3937
21	1499969	1525680	25712
21	2274124	2279137	5014
21	3241233	3247021	5789
21	3531093	3533008	1916
21	4234405	4244029	9625
21	4296964	4316234	19271
21	5222814	5223949	1136
21	11943900	11950399	6500
21	13809131	13843684	34554
21	13858119	13865186	7068
21	15172805	15185194	12390
21	15660604	15665263	4660
21	16899505	16905355	5851
21	18511243	18546811	35569
21	19448211	19451119	2909
21	20757573	20771249	13677
21	21986522	22103541	117020
21	26203856	26223595	19740
21	30175418	30177061	1644
21	30762006	30767409	5404
21	34156452	34162138	5687
21	34710812	34715713	4902
21	54229329	54292378	63050
21	54374281	54379974	5694
21	58264323	58265528	1206
21	58716759	58718346	1588
21	59668436	59671034	2599
21	59886464	59896266	9803
21	61399405	61402568	3164
21	63887170	63890740	3571
21	64239408	64267976	28569
21	66946346	66990956	44611
21	68236602	68253376	16775
21	68660352	68663937	3586
22	742868	745980	3113
22	4352450	4370484	18035
22	4373177	4405543	32367
22	4540688	4549555	8868
22	4669683	4677053	7371
22	5031263	5048874	17612
22	6080492	6101529	21038
22	6755075	6770522	15448
22	7176229	7321364	145136
22	7414199	7419770	5572
22	8553423	8560582	7160
22	10525669	10537255	11587
22	10611307	10618279	6973
22	10667484	10669558	2075
22	11428693	11441845	13153
22	12093254	12112473	19220
22	13615430	13716328	100899
22	14395829	14397928	2100
22	14412820	14419075	6256
22	15256327	15290186	33860
22	18054597	18058939	4343
22	28053615	28056824	3210
22	29839145	29880809	41665
22	30431526	30605701	174176
22	31710545	31726820	16276
22	32107875	32141308	33434
22	32173958	32189233	15276
22	32363918	32371593	7676
22	32608388	32621679	13292
22	33387989	33405151	17163
22	34953503	34958210	4708
22	39294044	39295298	1255
22	48460207	48470553	10347
22	51632667	51664436	31770
22	52584569	52649394	64826
22	53699489	53711300	11812
23	308063	338674	30612
23	4800228	4807467	7240
23	6996226	7000523	4298
23	13184262	13192481	8220
23	13262740	13266020	3281
23	14946372	14953268	6897
23	15049416	15061013	11598
23	16629592	16639707	10116
23	16755509	16758131	2623
23	17138564	17150302	11739
23	17158224	17162193	3970
23	17552056	17565384	13329
23	17633409	17635470	2062
23	20108078	20113700	5623
23	20184913	20187830	2918
23	20235215	20237821	2607
23	22109643	22113160	3518
23	22115271	22126415	11145
23	22127986	22132411	4426
23	22134348	22137378	3031
23	22756626	22761585	4960
23	30480951	30509686	28736
23	31088770	31110413	21644
23	32826098	32876658	50561
23	33279883	33297423	17541
23	35381132	35390222	9091
23	35414591	35420480	5890
23	35422977	35424102	1126
23	35522304	35526896	4593
23	35535324	35545649	10326
23	35637381	35660198	22818
23	43414023	43423979	9957
23	43730209	43732645	2437
23	44572790	44581862	9073
23	48162719	48216512	53794
24	4077151	4081255	4105
24	4493991	4496415	2425
24	5167919	5174059	6141
24	5354398	5365169	10772
24	10305443	10308391	2949
24	22346843	22367701	20859
24	22373452	22380464	7013
24	23111704	23115173	3470
24	23175530	23188194	12665
24	23429979	23432814	2836
24	23452045	23463632	11588
24	23582444	23620842	38399
24	25641783	25649575	7793
24	25917860	25939924	22065
24	26033157	26038171	5015
24	31039003	31059669	20667
24	33186931	33193414	6484
24	39638247	39640121	1875
24	41104785	41112795	8011
24	43468931	43476523	7593
24	44834075	44852121	18047
24	45540432	45552220	11789
24	45673899	45674973	1075
24	45693492	45695104	1613
24	46065912	46075618	9707
24	46078898	46081407	2510
24	46558763	46566034	7272
24	46710896	46719576	8681
24	47052691	47059839	7149
24	47569144	47588615	19472
24	48137898	48140002	2105
24	48357397	48381191	23795
24	49910878	49926297	15420
24	50185631	50201461	15831
24	50466176	50479614	13439
24	50749952	50766329	16378
24	50770539	50784827	14289
24	57568777	57569834	1058
24	59492060	59499508	7449
24	60483603	60487199	3597
24	60684693	60709384	24692
24	60943929	60959380	15452
24	61267800	61399305	131506
24	61672606	61690538	17933
25	7370348	7372467	2120
25	8255600	8258646	3047
25	9372106	9379103	6998
25	9469964	9475482	5519
25	9666198	9698516	32319
25	10272551	10281461	8911
25	10284965	10289108	4144
25	10606456	10615499	9044
25	11157395	11162765	5371
25	11363945	11367441	3497
25	13447983	13465889	17907
25	14056998	14058547	1550
25	17863657	17907697	44041
25	18030449	18032314	1866
25	18033978	18037917	3940
25	19062790	19071709	8920
25	19887234	19890003	2770
25	28237642	28239088	1447
25	28258975	28265111	6137
25	28976643	28986624	9982
25	30323012	30335983	12972
25	30341861	30343817	1957
25	30744049	30748104	4056
25	31734076	31771532	37457
25	35411244	35415559	4316
25	35463073	35483834	20762
25	40528895	40533844	4950
25	41297553	41310123	12571
25	41532785	41536028	3244
26	220321	223187	2867
26	285360	289894	4535
26	2946894	2956435	9542
26	4972766	4987071	14306
26	5325808	5355241	29434
26	5982189	5990443	8255
26	6160359	6169212	8854
26	7439609	7453744	14136
26	9741267	9783438	42172
26	12518613	12524841	6229
26	13234620	13399018	164399
26	14307160	14332352	25193
26	14597884	14634169	36286
26	14679815	14689549	9735
26	15097038	15112282	15245
26	15175031	15195214	20184
26	15394619	15423537	28919
26	15469521	15522140	52620
26	15718664	15722696	4033
26	15729056	15752821	23766
26	15813614	15848626	35013
26	15850370	15876762	26393
26	15911284	15925174	13891
26	16082503	16091281	8779
26	16270421	16274842	4422
26	16371727	16443671	71945
26	16738718	16747314	8597
26	16919414	16934393	14980
26	17031520	17040893	9374
26	17120621	17124514	3894
26	17201946	17229922	27977
26	17254893	17271487	16595
26	17377368	17389850	12483
26	17629651	17693077	63427
26	18713489	18738244	24756
26	21213769	21227613	13845
26	26100361	26101451	1091
26	26109136	26112808	3673
26	40900964	40909164	8201
26	44266810	44270452	3643
27	2506720	2507764	1045
27	2650315	2653211	2897
27	3603713	3610455	6743
27	5320915	5337809	16895
27	5365408	5369737	4330
27	5571313	5577149	5837
27	5592215	5599129	6915
27	6619526	6620638	1113
27	6852280	6853499	1220
27	9167922	9184794	16873
27	10489868	10491823	1956
27	10800012	10829705	29694
27	11717761	11732026	14266
27	14451728	14459687	7960
27	16987968	16999548	11581
27	17044395	17093853	49459
27	18320180	18327364	7185
27	19348531	19353479	4949
27	20828425	20843629	15205
27	24112476	24143104	30629
27	25535507	25537660	2154
27	25924491	25929175	4685
27	26218080	26269264	51185
27	26278407	26326274	47868
27	26341765	26379859	38095
27	28487480	28495155	7676
27	28520876	28522623	1748
27	29355548	29360319	4772
27	29511731	29527768	16038
27	29992670	30018356	25687
27	30053223	30066537	13315
27	36292311	36303450	11140
27	38030015	38047846	17832
27	43636806	43638379	1574
28	1661082	1664635	3554
28	2651157	2655735	4579
28	2693027	2713357	20331
28	3667215	3670270	3056
28	3927092	3931995	4904
28	6278302	6284305	6004
28	6321801	6361325	39525
28	6683440	6725899	42460
28	6728149	6729677	1529
28	6736480	6767149	30670
28	6771280	6801669	30390
28	9919555	9941672	22118
28	9985465	10023821	38357
28	11609319	11614463	5145
28	11684687	11692147	7461
28	12551032	12557615	6584
28	12609519	12638488	28970
28	12825832	12843186	17355
28	12962572	12970684	8113
28	12996349	13013730	17382
28	13118800	13122304	3505
28	14645707	14743199	97493
28	14837183	14873490	36308
28	14904784	14931311	26528
28	14984496	15006865	22370
28	15123052	15138823	15772
28	15241598	15304798	63201
28	15954650	15958860	4211
28	16399730	16449686	49957
28	16664108	16672324	8217
28	16691575	16730381	38807
28	17293314	17339415	46102
28	17623856	17648107	24252
28	17803107	17811015	7909
28	19031045	19037043	5999
28	22082934	22090226	7293
28	29390314	29418249	27936
28	29439885	29447159	7275
28	29708693	29714467	5775
28	29987967	30031801	43835
28	32580609	32594337	13729
28	35007449	35015269	7821
28	35021353	35051653	30301
28	35094206	35098363	4158
28	35127660	35141814	14155
28	35876296	35910943	34648
28	36016058	36026088	10031
28	36193205	36239250	46046
28	36404243	36438649	34407
28	36613457	36627234	13778
28	36675089	36684422	9334
28	36844692	36862938	18247
28	37114520	37144453	29934
28	37867751	37885618	17868
28	38083476	38099423	15948
28	38133247	38144842	11596
28	38155726	38164769	9044
28	38716855	38720720	3866
28	38848185	38851498	3314
28	39907053	39911313	4261
28	40866972	40877543	10572
28	41561646	41565591	3946
28	42843323	42846239	2917
28	44480816	44490584	9769
29	704574	708162	3589
29	4592598	4602041	9444
29	4608227	4613369	5143
29	6575706	6620416	44711
29	6624622	6628984	4363
29	8393609	8406792	13184
29	8492829	8509553	16725
29	9076793	9083468	6676
29	12042909	12060040	17132
29	12069733	12090324	20592
29	12203583	12267779	64197
29	12284986	12288577	3592
29	12689029	12700096	11068
29	13253919	13282357	28439
29	16528037	16535314	7278
29	19474332	19479056	4725
29	19686905	19689467	2563
29	21548619	21558460	9842
29	21904281	21956316	52036
29	25536226	25539345	3120
29	30408996	30414002	5007
29	35515618	35529944	14327
29	35972809	35983879	11071
29	41091098	41100457	9360
29	41324095	41340109	16015
29	50633231	50667070	33840
29	50930165	50936755	6591
29	51322288	51326446	4159
